# Supplementary material for: Refining the Predictive Accuracy of Membranous Urethral Length for Post-Prostatectomy Incontinence: A Standardized Approach in the Korean Population
Source: J Clin Med. 2026 Jun 9;15(12):4454. doi: 10.3390/jcm15124454 (PMC13301952; doi:10.3390/jcm15124454)
Supplement: Supplementary file 1 [file jcm-15-04454-s001.zip]

Archive with 1 entries (1 files):
- jcm-4319337-supplementary.pdf
